# Supplementary material for: KLF4 Acts as a wt-CFTR Suppressor through an AKT-Mediated Pathway
Source: Cells. 2020 Jul 2;9(7):1607. doi: 10.3390/cells9071607 (PMC7408019; doi:10.3390/cells9071607)
Supplement: Supplementary file 1 [file cells-09-01607-s001.zip]

Archive with 5 entries (5 files):
- Slide1.PNG
- Slide2.PNG
- Slide3.PNG
- Slide4.PNG
- Slide5.PNG
